# Supplementary material for: Electrical and Structural Properties of Semi-Polar-ZnO/a-Al2O3 and Polar-ZnO/c-Al2O3 Films: A Comparative Study
Source: Materials (Basel). 2022 Dec 23;16(1):151. doi: 10.3390/ma16010151 (PMC9821142; doi:10.3390/ma16010151)
Supplement: Supplementary file 1 [file materials-16-00151-s001.zip]

Archive with 1 entries (1 files):
- materials-2036403-supplementary.pdf
